# Supplementary material for: Trans-2-Hexenal-Based Antifungal Packaging to Extend the Shelf Life of Strawberries
Source: Foods. 2021 Sep 13;10(9):2166. doi: 10.3390/foods10092166 (PMC8470944; doi:10.3390/foods10092166)
Supplement: Supplementary file 1 [file foods-10-02166-s001.zip]

Archive with 1 entries (1 files):
- foods-1327316-supplementary.pdf
